# Supplementary material for: Exercise Effects on Autonomic Nervous System Activity in Type 2 Diabetes Mellitus Patients over Time: A Meta-Regression Study
Source: Healthcare (Basel). 2024 Jun 20;12(12):1236. doi: 10.3390/healthcare12121236 (PMC11487405; doi:10.3390/healthcare12121236)
Supplement: Supplementary file 1 [file healthcare-12-01236-s001.zip]

Archive with 2 entries (2 files):
- healthcare-3035455-supplementary-1.pdf
- Supplementary Table S1_data extraction_b_.pdf
